# Supplementary material for: The Effect of Trehalose Coating for Magnetite Nanoparticles on Stability of Egg White Lysozyme
Source: Int J Mol Sci. 2022 Aug 25;23(17):9657. doi: 10.3390/ijms23179657 (PMC9456156; doi:10.3390/ijms23179657)
Supplement: Supplementary file 1 [file ijms-23-09657-s001.zip]

Archive with 1 entries (1 files):
- ijms-1870352-supplementary.pdf
